# Supplementary material for: Allopodocotyle palmi sp. nov. and Prosorhynchus maternus Bray & Justine, 2006 (Digenea: Opecoelidae & Bucephalidae) from the Orange-Spotted Grouper Epinephelus coioides (Hamilton, 1822) off Bali, Indonesia, Described Using Modern Techniques
Source: Acta Parasitol. 2022 Jul 7;67(3):1307–28. doi: 10.1007/s11686-022-00581-x (PMC9399071; doi:10.1007/s11686-022-00581-x)
Supplement: Supplementary file 1 — Supplementary file1 Additional file 1: Table S1. Morphometry measures and raw data of 22 reference individuals (XLSX 18 KB) [file 11686_2022_581_MOESM1_ESM.xlsx]

## Sheet: Tabelle1
Individual original number	2	3	4	6	8	9	12	13	15	16	18	19	20	21	22	25	26	28	30	32	33	35
Individual	1	2	3	4	5	6	7	8	9	10	11	12	13	14	15	16	17	18	19	20	21	22	mean	min	max
Length	3893	3787	3240	3588	3598	3781	3518	3728	4544	4563	3054	2912	4481	3575	4194	3131	3210	3414	2996	3589	3519	4412	3669.41	2912	4563		3669.41	2912	4563
Width max (level of gonads)	540	576	630	549	491	611	563	455	436	393	482	470	714	342	348	296	321	405	510	335	503	532	477.364	296	714		477.364	296	714
Length to width ratio (~ :1 )	7.2	6.57	5.14	6.54	7.33	6.19	6.24	8.19	9.33	11.61	6.34	6.2	6.28	10.45	12.05		10	8.4	5.9	10.8	7	8.3	7.90762	5.14	12.05		7.90762	5.14	12.05
Forebody length	617	811	876	711	429	553	799	706	768	533	631.6	626	982	856	1005	689	576	622	622	528	872	967	717.255	429	1005		717.255	429	1005
Forebody %	15.849	21.4154	27.037	19.8161	11.9233	14.6258	22.7118	18.9378	16.9014	11.6809	20.6811	21.4973	21.9148	23.9441	23.9628	22.0057	17.9439	18.2191	20.761	14.7116	24.7798	21.9175	19.6926	11.6809	27.037		19.6926	11.6809	27.037
Oral sucker length	130	170	161	117	163	140	128	146	139	153		133	167	188	127	162	136	135	148	142	184	163	149.143	117	188		149.143	117	188
Oral sucker width	167	144	164	158	179	185	184	173	165	176	171	184	222	113	162	167	103	119	146	122	163	153	160	103	222		160	103	222
Ventral sucker length	296	337	266	304	365	321	295	337	316	368	235	280	380	267	371	229	237	316	269	224	318	359	304.091	224	380		304.091	224	380
Ventral sucker width	310	290	317	328	261	325	304	310	388	295	264	316	412	314	290	271	250	270	354	327	355	312	311.955	250	412		311.955	250	412
Ventral to oral sucker length ratio (~ :1)	2.27692	1.98235	1.65217	2.59829	2.23926	2.29286	2.30469	2.30822	2.27338	2.40523		2.10526	2.27545	1.42021	2.92126	1.41358	1.74265	2.34074	1.81757	1.57746	1.72826	2.20245	2.08944	1.41358	2.92126		2.08944	1.41358	2.92126
Ventral to oral sucker width ratio (~ :1)	1.85	2.01	1.93	2.08	1.46	1.76	1.65	1.95	2.35	1.68	1.54	1.72	1.86	2.78	2.28	1.62	2.43	2.3	2.4	2.7	2.1	2	2.02045	1.46	2.78		2.02045	1.46	2.78
Pharynx length	98	109	94	110	110	103	107	118	108	111	125	103	137	117	110	114	115	103	109	106	106	120	110.591	94	137		110.591	94	137
Pharynx width	96	106	103	80	113	103	107	82	75	88	106	103	126	97	92	114	101	100	105	102	97	77	98.7727	75	126		98.7727	75	126
Oral sucker to pharynx width ratio (~ :1)	1.74	1.36	1.59	1.98	1.58	1.8	1.71	2.11	2.2	2	1.61	1.79	1.76	1.16	1.38	1.46	1	1.2	1.4	1.2	1.6	1.99	1.61909	1	2.2		1.61909	1	2.2
Oesophagus length	111	152	95	130	117	147	147	144	142	163	126	157	157	145	217	123	104	97	82	93	105	115	130.409	82	217		130.409	82	217
Oesophagus %	2.85127	4.01373	2.9321	3.62319	3.25181	3.88786	4.17851	3.86266	3.125	3.57221	4.12574	5.39148	3.50368	4.05594	5.17406	3.92846	3.23988	2.84124	2.73698	2.59125	2.9838	2.60653	3.56715	2.59125	5.39148		3.56715	2.59125	5.39148
Distance between testes	94	184	200	98	172	140	100	144	73.5		197	103	129	116	107	114	248	112	214	142	115	148	140.5	73.5	248		140.5	73.5	248
Anterior testis length	168	150	160	214	144	174	183	212	165	150	119	135	255	191	202	173	203	202		156	188	221	179.286	119	255		179.286	119	255
Anterior testis width	190	176	106	179	203	181	167	103	167	197	102	96		138	142	127	124	163	140	128	135	207	151	96	207		151	96	207
Posterior testis length	204	196	185	236	204	221	209	255	142	183	137	143	275	187	245	175	148	187		192	166	248	197.048	137	275		197.048	137	275
Posterior testis width	166	145	117	190	186	184	173	119	158	198	110		192	156	186	115	136	151	169	185	165		160.05	110	198		160.05	110	198
Post-testicular region	1520	1146	936	1406	1085	1257	1162	1338	1739	1420	1140	876	1444	1080	1437	978	1021	1201	933	1070	1063	1363	1209.77	876	1739		1209.77	876	1739
Post-testicular region %	39.0444	30.2614	28.8889	39.1862	30.1556	33.2452	33.0301	35.8906	38.2702	31.1199	37.3281	30.0824	32.2249	30.2098	34.2632	31.236	31.8069	35.1787	31.1415	29.8133	30.2074	30.893	32.8854	28.8889	39.1862		32.8854	28.8889	39.1862
Cirrus-sac length	941	1137.01	966	975	1059	1168	1211	855	1217	979	764		1438	1178	1066	822	980	916	1015	1109	751	1414	1045.76	751	1438		1045.76	751	1438
Cirrus-sac width	104	135	108	98	103.26	99	98	109	85	99	88	107		92	93	80	88	94	84	80	86	99	96.6314	80	135		96.6314	80	135
Ovary length	122	122	117	137	163	149	179	163	100	89	113	126	176	106	149	88	92	81	85	100	111	128	122.545	81	179		122.545	81	179
Ovary width	103	108.06	84	113	86	103	121	86	60	82	67	81	93	74	79		91	66	110	83	102	132	91.6219	60	132		91.6219	60	132
Pre-vitelline region	1492	1548	1408	1417	1571	1571	1504	1497	1934	1957	1189	1173	1822	1635	1917	1328	1505	1522	1307	1534	1636	1969	1565.27	1173	1969		1565.27	1173	1969
Pre-vitelline region %	38.3252	40.8767	43.4568	39.4928	43.6631	41.5499	42.7516	40.1556	42.5616	42.8885	38.9325	40.2816	40.6606	45.7343	45.7082	42.4146	46.8847	44.5811	43.6248	42.7417	46.4905	44.6283	42.6548	38.3252	46.8847		42.6548	38.3252	46.8847
Range of follicles	2403	2213	1836	2277	2052	2209	2072	2289.26	2697	2604	1890	1705	2651	2022	2358	1722	1686	1951	1652	2062	1915	2399	2121.15	1652	2697		2121.15	1652	2697
Cirrus-sac reach*	3275	3128	2581	3050	3043	3186	2958	3029	3919	3835	2474	2272	3607	3015	3531	2485	2621	2833	2435	3087	2912	3742	3046.27	2272	3919		3046.27	2272	3919
Cirrus-sac reach %	84.1254	82.5984	79.6605	85.0056	84.5748	84.2634	84.0819	81.25	86.2456	84.0456	81.0085	78.022	80.4954	84.3357	84.1917	79.3676	81.6511	82.9818	81.275	86.0128	82.7508	84.8141	82.8526	78.022	86.2456		82.8526	78.022	86.2456
Eggs length	65	64	65	63	59	67	64	54	60	54	56	58	60	63	72	53		62	66	66	69	66	62.1905	53	72		62.1905	53	72
Eggs width	56	54	50	42	49	46	39	39	45	40	36	40	49	42	33	38	34	30	37	41	51	49	42.7273	30	56		42.7273	30	56
‘Cirrus-sac reach’ is the distance between the posterior extremity of the worm and the anteriormost extent (here = genital pore) of the cirrus-sac.
